# Supplementary material for: Dynamical modulation of hippocampal replay through firing rate adaptation
Source: Nat Commun. 2026 Jan 20;17:1282. doi: 10.1038/s41467-025-68042-3 (PMC12868804; doi:10.1038/s41467-025-68042-3)
Supplement: Supplementary file 4 — Source Data [file 41467_2025_68042_MOESM4_ESM.xlsx]

## Sheet: Figure 2c
Figure 2c
	FRA strength	Intrinsic speed
	0	0
	0.00208333	0
	0.00416667	0
	0.00625	0
	0.00833333	0
	0.0104167	0
	0.0125	0
	0.0145833	0
	0.0166667	0.00059293
	0.01875	0.00118235
	0.0208333	0.0716904
	0.0229167	0.899223
	0.025	1.30237
	0.0270833	1.62585
	0.0291667	1.90805
	0.03125	2.16353
	0.0333333	2.39964
	0.0354167	2.62076
	0.0375	2.82974
	0.0395833	3.02857
	0.0416667	3.2187
	0.04375	3.40126
	0.0458333	3.57711
	0.0479167	3.74697
	0.05	3.91141
	0.0520833	4.07091

## Sheet: Figure 3b
Figure 3b
	Parameter_type	Parameter_value	Alpha_mean_simulated	Alpha_std_simulated	Analytical_x	Alpha_analytical
	mu	0	1.01052	0.0153906	0	1
	mu	0.111111	1.31395	0.040047	0.001001	1.002
	mu	0.222222	1.64504	0.0338838	0.002002	1.004
	mu	0.333333	1.8315	0.0163768	0.003003	1.00601
	mu	0.444444	1.93709	0.015311	0.004004	1.00801
	mu	0.555556	1.99455	0.00882945	0.00500501	1.01001
	mu	0.666667	2	0	0.00600601	1.01201
	mu	0.777778	2	0	0.00700701	1.01401
	mu	0.888889	2	0	0.00800801	1.01602
	mu	1	2	0	0.00900901	1.01802
	gamma	0	1.99661	0.00697081	0.01	2
	gamma	0.075	1.99047	0.012225	0.0114915	2
	gamma	0.15	1.97771	0.0126398	0.012983	2
	gamma	0.225	1.96365	0.0126206	0.0144745	2
	gamma	0.3	1.94812	0.0131144	0.015966	2
	gamma	0.375	1.93034	0.0135357	0.0174575	2
	gamma	0.45	1.91011	0.0141459	0.0189489	2
	gamma	0.525	1.88771	0.0136103	0.0204404	2
	gamma	0.6	1.86152	0.013521	0.0219319	2
	gamma	0.675	1.8315	0.0163768	0.0234234	2
	gamma	0.75	1.79328	0.0199012	0.0249149	2
	gamma	0.825	1.74758	0.0243704	0.0264064	2
	gamma	0.9	1.69251	0.0304712	0.0278979	2
	gamma	0.975	1.62616	0.0341338	0.0293894	2
	gamma	1.05	1.54722	0.0346977	0.0308809	2
	gamma	1.125	1.45567	0.0324879	0.0323724	2
	gamma	1.2	1.35431	0.0253244	0.0338639	2
	gamma	1.275	1.25091	0.0196303	0.0353554	2
	gamma	1.35	1.16129	0.0234308	0.0368468	2
	gamma	1.425	1.10267	0.0295916	0.0383383	2
	gamma	1.5	1.08868	0.0272051	0.0398298	2

## Sheet: Figure 3d
Figure 3d
	Adaptation_strength	Mean_displacement_a.u.	Std_displacement_a.u.
	0	3.28234	0.470377
	0.0109649	3.90537	0.783381
	0.0219298	4.40231	0.851135
	0.0328947	5.41945	0.639852
	0.0438596	6.53396	0.719946
	0.0548246	8.57277	0.998529
	0.0657895	10.9664	1.12841
	0.0767544	11.9185	0.936802
	0.0877193	13.3473	0.514877
	0.0986842	14.6681	0.560678
	0.109649	15.2657	0.954137
	0.120614	16.3673	0.451289
	0.131579	16.8162	0.819701
	0.142544	17.4338	0.286754
	0.153509	18.194	0.60975
	0.164474	18.0257	0.844237
	0.175439	18.6292	0.423768
	0.186404	18.1736	0.543294
	0.197368	19.0183	0.800081
	0.208333	19.1167	0.503771

## Sheet: Figure 4b
Figure 4b
	Mean_sweep_amplitude_cm	Replay_diffusivity	Adaptation_strength
	0.190838	0.511398	0.0416667
	0.170074	0.622165	0.0446429
	0.193759	0.620708	0.047619
	0.276377	0.640331	0.0505952
	0.228157	0.629078	0.0535714
	0.353954	0.644388	0.0565476
	0.409258	0.65583	0.0595238
	0.319752	0.636552	0.0625
	0.432292	0.643871	0.0654762
	0.465217	0.670747	0.0684524
	0.517889	0.666157	0.0714286
	0.540828	0.720716	0.0744048
	0.613915	0.693281	0.077381
	0.713225	0.701421	0.0803571
	0.715148	0.730803	0.0833333
	0.21858	0.560425	0.0416667
	0.186922	0.600375	0.0446429
	0.216325	0.622761	0.047619
	0.201996	0.571097	0.0505952
	0.346994	0.637325	0.0535714
	0.276935	0.630896	0.0565476
	0.234084	0.624971	0.0595238
	0.393495	0.627247	0.0625
	0.363636	0.672188	0.0654762
	0.437167	0.690758	0.0684524
	0.524614	0.719981	0.0714286
	0.368328	0.698645	0.0744048
	0.620303	0.669021	0.077381
	0.523809	0.692997	0.0803571
	0.892872	0.706845	0.0833333
	0.107859	0.602762	0.0416667
	0.178594	0.578502	0.0446429
	0.170472	0.63187	0.047619
	0.214943	0.576945	0.0505952
	0.218239	0.648615	0.0535714
	0.211424	0.656728	0.0565476
	0.27066	0.645006	0.0595238
	0.284101	0.656759	0.0625
	0.373748	0.613727	0.0654762
	0.385478	0.711451	0.0684524
	0.40689	0.682739	0.0714286
	0.496347	0.625299	0.0744048
	0.487339	0.693836	0.077381
	0.649883	0.688966	0.0803571
	0.7921	0.692641	0.0833333
	0.13864	0.536751	0.0416667
	0.153936	0.627411	0.0446429
	0.188859	0.586997	0.047619
	0.200976	0.610814	0.0505952
	0.176629	0.612547	0.0535714
	0.371343	0.549282	0.0565476
	0.282248	0.659693	0.0595238
	0.307052	0.635872	0.0625
	0.450025	0.664082	0.0654762
	0.408835	0.673987	0.0684524
	0.620138	0.689757	0.0714286
	0.652393	0.695954	0.0744048
	0.620691	0.660887	0.077381
	0.720509	0.724415	0.0803571
	0.746663	0.726726	0.0833333
	0.14312	0.59472	0.0416667
	0.187774	0.600762	0.0446429
	0.21457	0.596669	0.047619
	0.213636	0.565777	0.0505952
	0.204135	0.600173	0.0535714
	0.306851	0.645782	0.0565476
	0.330579	0.643512	0.0595238
	0.277736	0.660615	0.0625
	0.376274	0.645208	0.0654762
	0.398995	0.697059	0.0684524
	0.515641	0.674938	0.0714286
	0.626629	0.698916	0.0744048
	0.613984	0.69923	0.077381
	0.643714	0.708831	0.0803571
	0.535554	0.71258	0.0833333
	0.151283	0.567124	0.0416667
	0.141379	0.600263	0.0446429
	0.214506	0.607742	0.047619
	0.218836	0.641111	0.0505952
	0.312613	0.666856	0.0535714
	0.31571	0.637628	0.0565476
	0.336849	0.621242	0.0595238
	0.23296	0.633677	0.0625
	0.341262	0.66462	0.0654762
	0.448371	0.635657	0.0684524
	0.491332	0.607613	0.0714286
	0.542171	0.664388	0.0744048
	0.518791	0.690302	0.077381
	0.666338	0.671589	0.0803571
	0.655836	0.727649	0.0833333
	0.185931	0.518365	0.0416667
	0.18738	0.596276	0.0446429
	0.192736	0.604463	0.047619
	0.219156	0.616638	0.0505952
	0.23618	0.62843	0.0535714
	0.215646	0.654031	0.0565476
	0.341376	0.624048	0.0595238
	0.264019	0.663184	0.0625
	0.333033	0.672695	0.0654762
	0.415321	0.670111	0.0684524
	0.465874	0.681658	0.0714286
	0.430211	0.689702	0.0744048
	0.72384	0.697562	0.077381
	0.589162	0.68283	0.0803571
	0.844086	0.677695	0.0833333
	0.138272	0.597936	0.0416667
	0.178506	0.586011	0.0446429
	0.237336	0.557175	0.047619
	0.1826	0.602956	0.0505952
	0.184537	0.558373	0.0535714
	0.234009	0.645492	0.0565476
	0.214323	0.619174	0.0595238
	0.355198	0.654505	0.0625
	0.388068	0.656921	0.0654762
	0.343193	0.657753	0.0684524
	0.464294	0.684673	0.0714286
	0.523389	0.684688	0.0744048
	0.689456	0.721482	0.077381
	0.60961	0.711996	0.0803571
	0.545566	0.682158	0.0833333

## Sheet: Figure 4e
Figure 4e
	Animal_ID	Sweep_amplitude_cm	Replay_diffusivity
	bon	42.5772	0.717302
	bon	40.0101	0.701211
	bon	34.5436	0.707796
	bon	37.1602	0.662114
	bon	35.3884	0.629077
	bon	34.7174	0.693842
	bon	33.956	0.659973
	bon	31.9654	0.646716
	fra	41.2216	0.712511
	fra	42.1363	0.70749
	fra	37.4098	0.712082
	fra	35.56	0.692176
	fra	32.6561	0.675698
	fra	31.8176	0.701811
	fra	31.1778	0.654818
	fra	40.7039	0.679423
	fra	35.8318	0.722565
	gov	56.1222	0.78945
	gov	51.4314	0.806568
	gov	50.4636	0.751356
	gov	51.3904	0.758075
	gov	58.0285	0.841603
	gov	54.6436	0.806191
	gov	50.3966	0.782676
	gov	56.2255	0.898236
	dud	59.1887	0.792304
	dud	61.4399	0.810148
	con	47.3144	0.853099
	con	46.9781	1.00726
	con	44.1643	0.953998
	con	44.8205	0.711092
	con	42.0998	0.774625
	con	46.4675	0.816538
	dav	53.8655	0.830066
	dav	47.5972	0.827605
	dav	51.602	0.823412
	dav	45.8751	0.814663
	dav	45.0698	0.817133
	Cor	57.6546	0.822056
	Cor	54.5138	0.738781
	Cor	51.6431	0.780722
	Cor	62.7491	0.788889
	Cor	44.9208	0.806899
	Cor	52.9393	0.730358
	egy	53.6447	0.799297
	egy	57.5588	0.830447
	egy	58.1379	0.813599
	egy	52.2871	0.830567
	egy	59.0801	0.805061
	egy	50.9102	0.786403
	egy	59.1558	0.791521
	cha	58.96	0.65488
	cha	59.4706	0.620201

## Sheet: Figure 4f
Figure 4f
	Section	Animal_ID	Replay_diffusivity_short_theta_sequences	Replay_diffusivity_long_theta_sequences	Condition	Mean_replay_diffusivity	SEM_replay_diffusivity
	Per-animal values
		bon	0.657402	0.697106
		fra	0.681126	0.706814
		gov	0.772	0.823631
		dud	0.810148	0.792304
		con	0.813239	0.8923
		dav	0.815898	0.827027
		Cor	0.775467	0.780435
		egy	0.805382	0.810187
		cha	0.620201	0.65488
	Summary statistics
					short theta sequences	0.750096	0.0239146
					long theta sequences	0.776076	0.0237095

## Sheet: Figure 5b
Figure 5b
	Session_ID	0-8	2016-08-01	16-25	25-33	33-41	41-50
	0	13.2011	13.9351	10.45	12.0465	7.66667	7.90909
	1	12.7178	11.6412	9.03279	9.34375	9.10714	6.59091
	2	8.03284	7.57143	6.90476	5.52308	5.81818	5.10526
	3	8.3014	8.15179	7.29231	5.66667	5.17778	6
	4	11.4295	11.093	9.54167	7.80952	8.14815	8
	5	7.13456	8.68627	6.4375	7.6129	5.4	6.22222
	6	25.9392	29.9446	29.8992	25.5524	21.2955	22.8947
	7	15.5537	16.132	15.4817	17.396	15.2787	8.74419
	8	14.6394	14.5505	13.8654	13.4286	8.65625	11.1905
	9	10.9125	12.5698	11.6109	12.6711	10.0233	8.51852
	10	12.6219	14.08	13.7163	12.6087	11.3651	12.28
	11	12.2572	11.6727	11.2195	12.0227	9.8	9.55
	12	12.4682	12.5312	12.8115	10.6689	11.7037	10.4516
	13	11.067	11.3789	9.81851	10.806	9.48276	9.34615
	14	13.8522	14.25	13.44	12.9762	12.6429	11
	15	25.8423	23.7722	21.3733	24.1304	25.6744	24.1818
	16	13.7061	12.28	15.2273	13.1	14.3	10.9474
	17	9.08163	9.54545	5.33333	7	4.5	5.66667
	18	8.76389	4.625	8.66667	9.27273	5.28571	12.2904
	19	10.9329	13.2405	11.0476	9.28125	6.125	7.44444
	20	7.32174	9.84211	10	6.5	5.125	5.28571
	21	6.38095	10.5	11.6	6.8	3.33333	12.2904
	22	28.8055	20	17.6667	17.2105	15.2105	24
	23	24.0773	16.7442	16.5556	16.8696	17.36	15
	24	28.5904	19.5714	17.4118	12	18.9474	12.2904
	25	26.5146	21.7759	17.56	22.3448	17.15	17.4286
	26	23.2096	15.1711	15.4821	15.2651	14.5588	9.83333
	27	3.99702	4.53659	2.5	2.33333	3.33333	2.16667
	28	5.83333	4.57143	4	2.5	6.33333	7
	29	18.5519	13.3731	15.7303	14.1613	10.4	9.69231
	30	21.4647	17.3226	15.5795	15.9024	15	12.4167
	31	15.9672	13.1313	11.8636	14	12.375	11.5455
	32	20.4111	17.3977	16.6197	14.8519	13	13
	33	19.4103	18.5294	15.1154	15.875	12.1818	10.6
	34	22.3874	16.1	18.0377	14.8	14.4	12
	35	15.6865	13.6	13.6786	16	8.83333	7
	36	10.1613	10.5825	7.95775	9.82979	7.91176	9.86957
	37	10.9502	11.5634	11.0826	9.59091	9.77586	10.2692
	38	13.9804	13.5171	14.2365	13.3976	10.7015	10
	39	13.1454	14.345	12.7	13.3265	12.8269	10.3548
	40	13.5214	13.8678	13.6577	13.883	15.0182	14.6538
	41	15.5623	16.7188	15.0833	13.16	13.3898	11.8333
	42	13.1331	12.4633	12.604	11.8167	11.7083	9.2
	43	14.8508	16.4886	14.0423	14.1217	14.5088	13.2564
	44	11.8095	11.2587	10.9167	10.3684	9.28302	9.4902
	45	20.3186	18.819	17.6484	15.7143	15.7391	15.2105
	46	19.2119	16.4535	14.2963	13.6275	15.9333	14.0968
	47	21.9016	20.1679	19.3542	19.2447	17.7826	15.2667
	48	30.5979	25.9592	27.9057	25.4	26.48	27.125
	49	28.9083	26.5433	25.4659	24.2692	24.7391	23.4118
	50	22.8332	20.1053	17.4681	18.7097	19.7097	21.5556
	51	30.9718	29.275	24.8333	24.7949	32.9714	28.6471
	52	28.7267	25.3134	24.1096	22.0658	24.85	21.2667

## Sheet: Figure 6e
Figure 6e
	Replay_diffusivity_Awake	Replay_diffusivity_Sleep
	0.863416	0.615481
	0.774371	0.583008
	0.70319	0.566754
	0.816455	0.61151
	0.780122	0.793461
	0.806899	0.613916
	0.835633	0.651409
	0.840136	0.516944
	0.476138	0.524791
	0.75938	0.955293
	0.643041	0.689869
	0.75077	0.571562
	0.756408	0.555663
	0.748355	0.542396
	0.661284	0.547917
	0.576703	0.584412
	0.710368	0.529714
	0.61689	0.533432
	0.559974	0.518127
	0.794577	0.522318
	0.699626	0.540314
	0.587324	0.512854
	0.734439	0.65306
	0.726617	0.856393
	0.903076	0.803683
	1.08354	0.618117
	0.930981	0.62709
	0.954533	0.928856
	0.953464	0.753868
	0.602049	0.760823
	0.91401	0.611669
	0.51939	0.621011
	0.913488	0.748482
	0.865101	0.853598
	0.811128	0.874732
	0.859568	0.809305
	0.781132	0.865643
	0.910881	0.836849
	0.751975	0.812289
	0.792304	0.718329
	0.503728	0.559759
	0.799585	0.776133
	0.868492	0.701318
	0.729813	0.685915
	0.775094	0.738982
	0.559373	0.628529
	0.771485	0.854927
	0.810345	0.770886
	0.661704	0.702687
	0.78887	0.683037
	0.816211	0.851876
	0.775266	0.792149
	0.845718	0.816842
